# Supplementary material for: Assessment of Psychological Distress and Peer Relations among Trans Adolescents—An Examination of the Use of Gender Norms and Parent–Child Congruence of the YSR-R/CBCL-R among a Treatment-Seeking Sample
Source: Children (Basel). 2021 Sep 28;8(10):864. doi: 10.3390/children8100864 (PMC8535001; doi:10.3390/children8100864)
Supplement: Supplementary file 1 [file children-08-00864-s001.zip]

Archive with 1 entries (1 files):
- children-1369223-supplementary.pdf
